# Supplementary material for: DOMe: A deduplication optimization method for the NewSQL database backups
Source: PLoS One. 2017 Oct 19;12(10):e0185189. doi: 10.1371/journal.pone.0185189 (PMC5648134; doi:10.1371/journal.pone.0185189)
Supplement: S1 Table — (CSV) [file pone.0185189.s001.csv]

Number of backups	Throughput	Data size	Data size after deduplication	Throughput	Original data size	Data size after deduplication	Throughput	Original data size	Data size after deduplication	Throughput	Original data size	Data size after deduplication	Throughput	Original data size	Data size after deduplication	Throughput	Original data size	Data size after deduplication	Throughput	Original data size	Data size after deduplication
	MB/s	MB	MB	MB/s	MB	MB	MB/s	MB	MB	MB/s	MB	MB	MB/s	MB	MB	MB/s	MB	MB	MB/s	MB	MB
	Single Thread	The original size of the data	The data size of the single-threaded deduplication process	Threshold=1MB			Threshold=10MB		The data size of the fork-join-based deduplication process	Threshold=100MB			Threshold=1000MB			Index on disk(20% cache)			MUCH segment=10MB
1	5.420857	628.8194	628.8194	36.989376	628.8194	628.8194	48.370724	628.8194	628.8194	31.44097	628.8194	628.8194	11.43308	628.8194	628.8194	31.44097	628.8194	628.8194	13.669987	628.8194	628.8194
2	5.6564765	1227.4554	650.22546	36.10163	1227.4554	658.0911	51.14398	1227.4554	650.8133	33.174473	1227.4554	650.04663	20.804329	1227.4554	649.995	39.595337	1227.4554	1227.4554	18.32023	1227.4554	649.93866
3	5.63628	1809.2458	633.1019	40.205463	1809.2458	634.8073	54.82563	1809.2458	633.0061	39.331432	1809.2458	632.9238	17.230913	1809.2458	632.99725	45.231148	1809.2458	1809.2458	21.285246	1809.2458	633.0183
4	5.5998335	2407.9285	650.0595	45.432613	2407.9285	664.5734	65.07915	2407.9285	651.3246	48.15857	2407.9285	650.2818	21.122179	2407.9285	650.0853	46.306316	2407.9285	2407.9285	21.122179	2407.9285	650.37634
5	5.57001	2979.9553	623.51917	50.507717	2979.9553	627.1293	66.22123	2979.9553	623.5647	51.37854	2979.9553	623.47864	18.17046	2979.9553	623.1669	50.507717	2979.9553	2979.9553	23.10043	2979.9553	623.3579
6	5.552681	3553.7158	625.05023	60.23247	3553.7158	634.9479	68.34069	3553.7158	626.25726	53.844177	3553.7158	625.35767	21.537672	3553.7158	624.85547	51.503128	3553.7158	3553.7158	25.383684	3553.7158	625.4128
7	5.539022	4132.1104	629.8382	66.64694	4132.1104	635.96515	68.86851	4132.1104	630.27747	58.19874	4132.1104	629.9042	19.770863	4132.1104	629.8022	51.013706	4132.1104	4132.1104	26.487886	4132.1104	630.1933
8	5.5475464	4709.8667	629.11005	64.51872	4709.8667	642.7593	82.62924	4709.8667	630.34717	58.146503	4709.8667	629.2645	21.604893	4709.8667	629.02625	52.91985	4709.8667	4709.8667	30.386236	4709.8667	629.69135
9	5.535469	5280.8374	622.11127	64.40046	5280.8374	627.3279	74.37799	5280.8374	622.61566	60.69928	5280.8374	622.3367	19.414843	5280.8374	622.0757	51.772915	5280.8374	5280.8374	28.089561	5280.8374	622.3493
10	5.538792	5804.6543	575.05426	68.290054	5804.6543	590.25116	77.39539	5804.6543	575.991	59.231167	5804.6543	575.33856	21.904356	5804.6543	575.0174	52.769585	5804.6543	5804.6543	28.454187	5804.6543	575.37244
11	5.5351067	6365.3726	612.09314	69.188835	6365.3726	631.1394	79.567154	6365.3726	613.5563	66.30596	6365.3726	612.43427	20.336653	6365.3726	612.0201	51.33365	6365.3726	6365.3726	27.675533	6365.3726	612.24994
