# Supplementary material for: DOMe: A deduplication optimization method for the NewSQL database backups
Source: PLoS One. 2017 Oct 19;12(10):e0185189. doi: 10.1371/journal.pone.0185189 (PMC5648134; doi:10.1371/journal.pone.0185189)
Supplement: S2 Table — (CSV) [file pone.0185189.s002.csv]

Number of backups	Throughput	Data size	Data size after deduplication	Throughput	Original data size	Data size after deduplication	Throughput	Original data size	Data size after deduplication	Throughput	Original data size	Data size after deduplication	Throughput	Original data size	Data size after deduplication	Throughput	Original data size	Data size after deduplication	Throughput	Original data size	Data size after deduplication	Throughput	Original data size	Data size after deduplication
	MB/s	MB	MB	MB/s	MB	MB	MB/s	MB	MB	MB/s	MB	MB	MB/s	MB	MB	MB/s	MB	MB	MB/s	MB	MB	MB/s	MB	MB
	Single Thread	The original size of the data	The data size of the single-threaded deduplication process	Threshold=1MB			Threshold=10MB		The data size of the fork-join-based deduplication process	Threshold=100MB			Threshold=1000MB			Index in RAM			Index in disk(20% cache)			MUCH segment=10MB		The data size of the fork-join-based deduplication process
1	5.575842	2838.1035	2838.1035	53.54912	2838.1035	2838.1035	86.003136	2838.1035	2838.1035	36.385944	2838.1035	2838.1035	14.781789	2838.1035	2838.1035	86.003136	2838.1035	2838.1035	63.068966	2838.1035	2838.1035	20.565968	2838.1035	2838.1035
2	5.47013	5557.652	2720.1025	66.95966	5557.652	2747.9468	92.62753	5557.652	2721.963	51.94067	5557.652	2720.005	19.364641	5557.652	2719.9849	92.62753	5557.652	2721.963	63.155136	5557.652	5557.652	21.051712	5557.652	2720.1362
3	5.3527446	8275.343	2718.0762	71.339165	8275.343	2741.8718	94.03799	8275.343	2720.3193	61.298836	8275.343	2718.364	16.684158	8275.343	2718.0623	94.03799	8275.343	2720.3193	64.14994	8275.343	8275.343	21.777218	8275.343	2718.0696
4	5.229192	10955.157	2680.2341	78.25112	10955.157	2697.0557	95.26224	10955.157	2681.9448	64.4421	10955.157	2680.3997	21.06761	10955.157	2680.282	95.26224	10955.157	2681.9448	64.06525	10955.157	10955.157	21.823023	10955.157	2680.2854
5	5.308903	13643.881	2689.1565	78.86636	13643.881	2698.459	96.765114	13643.881	2689.8154	68.56222	13643.881	2689.2239	20.123718	13643.881	2689.2334	96.765114	13643.881	2689.8154	64.05578	13643.881	13643.881	22.149157	13643.881	2689.6233
6	5.278961	16311.99	2668.4639	74.825645	16311.99	2688.5327	84.51808	16311.99	2669.5955	66.85242	16311.99	2668.5596	19.056063	16311.99	2668.4429	84.51808	16311.99	2669.5955	63.71871	16311.99	16311.99	22.102968	16311.99	2668.457
7	5.2948456	18987.316	2675.7249	80.45473	18987.316	2693.388	84.01467	18987.316	2677.3232	66.1579	18987.316	2675.9392	20.242342	18987.316	2675.756	84.01467	18987.316	2677.3232	65.24851	18987.316	18987.316	22.155561	18987.316	2675.8704
8	5.243984	21657.654	2670.6523	81.11481	21657.654	2680.7515	85.94307	21657.654	2671.357	58.2195	21657.654	2670.711	21.358633	21657.654	2670.9268	85.94307	21657.654	2671.357	67.892334	21657.654	21657.654	22.122221	21657.654	2670.6335
9	5.277491	24265.904	2608.6814	77.77534	24265.904	2622.3926	80.61762	24265.904	2611.0115	62.865036	24265.904	2608.6716	21.763144	24265.904	2608.773	80.61762	24265.904	2611.0115	68.35466	24265.904	24265.904	22.28274	24265.904	2608.6758
